# Supplementary material for: Mechanical Properties and Tensile Model of Hemp-Fiber-Reinforced Poly(butylene adipate-co-terephthalate) Composite
Source: Materials (Basel). 2022 Mar 26;15(7):2445. doi: 10.3390/ma15072445 (PMC8999462; doi:10.3390/ma15072445)
Supplement: Supplementary file 1 [file materials-15-02445-s001.zip]

Archive with 1 entries (1 files):
- materials-1632278-supplementary.pdf
